# Supplementary material for: DNA Barcoding of German Cuckoo Wasps (Hymenoptera: Chrysididae) Suggests Cryptic Species in Several Widely Distributed Species
Source: Insects. 2024 Oct 30;15(11):850. doi: 10.3390/insects15110850 (PMC11594385; doi:10.3390/insects15110850)
Supplement: Supplementary file 1 [file insects-15-00850-s001.zip]

Archive with 3 entries (3 files):
- Supplementary materials/Supplement 1 Chrysididae tree.pdf
- Supplementary materials/Supplement 2 Chrysididae vouchers.pdf
- Supplementary materials/Supplement 3 Chrysididae statistics.pdf
